# Supplementary material for: Comparison of Capillary Electrophoresis and HPLC-Based Methods in the Monitoring of Moniliformin in Maize
Source: Foods. 2025 Jul 26;14(15):2623. doi: 10.3390/foods14152623 (PMC12345993; doi:10.3390/foods14152623)
Supplement: Supplementary file 1 [file foods-14-02623-s001.zip]

Archive with 1 entries (1 files):
- foods-3765305-supplementary.pdf
